# Supplementary material for: Colorectal Cancer in Individuals with Cirrhosis: A Population-Based Study Assessing Practice Patterns, Outcomes, and Predictors of Survival
Source: Curr Oncol. 2023 Oct 30;30(11):9530–41. doi: 10.3390/curroncol30110690 (PMC10670829; doi:10.3390/curroncol30110690)
Supplement: Supplementary file 1 [file curroncol-30-00690-s001.zip]

Archive with 1 entries (1 files):
- curroncol-2671939-supplementary.pdf
